# Supplementary material for: Glycerophospholipids in Red Blood Cells Are Associated with Aerobic Performance in Young Swimmers
Source: Nutrients. 2024 Mar 7;16(6):765. doi: 10.3390/nu16060765 (PMC10974386; doi:10.3390/nu16060765)
Supplement: Supplementary file 1 [file nutrients-16-00765-s001.zip]

Archive with 1 entries (1 files):
- nutrients-2869455-supplementary.pdf
